# Supplementary material for: Combined DiI and Antibody Labeling Reveals Complex Dysgenesis of Hippocampal Dendritic Spines in a Mouse Model of Fragile X Syndrome
Source: Biomedicines. 2022 Oct 25;10(11):2692. doi: 10.3390/biomedicines10112692 (PMC9687937; doi:10.3390/biomedicines10112692)
Supplement: Supplementary file 1 [file biomedicines-10-02692-s001.zip]

Archive with 1 entries (1 files):
- biomedicines-1917361-supplementary.pdf
